# Supplementary material for: Exploring the Cytokinin Profile of Doliocarpus dentatus (Aubl.) Standl. From Guyana and Its Relationship with Secondary Metabolites: Insights into Potential Therapeutic Benefits
Source: Metabolites. 2025 Aug 6;15(8):533. doi: 10.3390/metabo15080533 (PMC12388203; doi:10.3390/metabo15080533)
Supplement: Supplementary file 1 [file metabolites-15-00533-s001.zip]

Archive with 1 entries (1 files):
- metabolites-3758089-supplementary.pdf
